# Supplementary material for: Early response to heat stress in Chinese tongue sole (Cynoglossus semilaevis): performance of different sexes, candidate genes and networks
Source: BMC Genomics. 2020 Oct 27;21:745. doi: 10.1186/s12864-020-07157-x (PMC7590793; doi:10.1186/s12864-020-07157-x)
Supplement: Supplementary file 2 — Additional file 2. Shared and sex-specific genes involved in high temperature response. Interested differentially expressed genes (DEGs) shared in females, pseudomales and males, and DEGs specifically changed in females, pseudomales or males between control (CT) and heat-stress (HS) groups were listed. [file 12864_2020_7157_MOESM2_ESM.xlsx]

## Sheet: Sheet 1
Shared DEGs
Gene ID	log2(HS_F/CT_F)	Qvalue(HS_F vs CT_F)	log2(HS_M/CT_M)	Qvalue(HS_M vs CT_M)	log2(HS_P/CT_P)	Qvalue(HS_P vs CT_P)	symbol	description
103380988	2.22035	0	2.11623	0	2.32007	0	hsp90α	PREDICTED: Cynoglossus semilaevis heat shock protein HSP 90-alpha (LOC103380988), mRNA
103380989	4.87891	0	4.28149	0	3.87111	0	hsp90α1	PREDICTED: Cynoglossus semilaevis heat shock protein HSP 90-alpha 1 (LOC103380989), mRNA
103387102	-1.35072	3.56e-39	-1.52376	1.53e-69	-1.69908	1.29e-93	dnajc9	PREDICTED: Cynoglossus semilaevis DnaJ heat shock protein family (Hsp40) member C9 (dnajc9), mRNA
103390125	3.12267	0	2.70741	0	3.57848	0	hspβ1l	PREDICTED: Cynoglossus semilaevis heat shock protein beta-1-like (LOC103390125), mRNA
103395661	3.09988	0	2.74952	0	2.83216	0	hspβ11l	PREDICTED: Cynoglossus semilaevis heat shock protein beta-11-like (LOC103395661), mRNA
103390381	5.54773	0	6.23844	0	4.74355	0	hsp30l	PREDICTED: Cynoglossus semilaevis heat shock protein 30-like (LOC103390381), mRNA
103393458	3.7795	0	2.98496	0	3.10216	0	hspa1	PREDICTED: Cynoglossus semilaevis heat shock 70 kDa protein 1 (LOC103393458), mRNA
103395180	3.5969	0	3.7152	0	3.29533	0	hspb1	PREDICTED: Cynoglossus semilaevis heat shock protein family B (small) member 1 (hspb1), mRNA
103399772	5.34444	0	5.46652	0	4.17349	0	hspb9	PREDICTED: Cynoglossus semilaevis heat shock protein family B (small) member 9 (hspb9), partial mRNA
103388515	2.77705	0	1.94479	0	1.9451	0	hsc71l	PREDICTED: Cynoglossus semilaevis heat shock cognate 71 kDa protein-like (LOC103388515), mRNA
103382029	3.02275	0	2.84825	0	2.67789	0	hikeshi	PREDICTED: Cynoglossus semilaevis Hikeshi, heat shock protein nuclear import factor (hikeshi), mRNA
103379546	-1.01813	1.05e-05	-4.079	6.3e-36	-2.39765	1.11e-57	hsf4	PREDICTED: Cynoglossus semilaevis heat shock transcription factor 4 (hsf4), transcript variant X1, mRNA
103389591	-2.53189	9.06e-43	-3.30919	9.44e-125	-2.64146	3.13e-113	hsf2bp	PREDICTED: Cynoglossus semilaevis heat shock transcription factor 2 binding protein (hsf2bp), transcript variant X2, mRNA
103386023	5.12066	4.71e-14	-4.20879	0.000136296	1.53257	0.000418378	eef1akmt3	PREDICTED: Cynoglossus semilaevis EEF1A lysine methyltransferase 3 (eef1akmt3), transcript variant X1, mRNA
103395991	-2.14571	1.25e-22	-1.15021	3.11e-08	-1.95838	8.75e-11	eef1akmt4	PREDICTED: Cynoglossus semilaevis EEF1A lysine methyltransferase 4 (eef1akmt4), transcript variant X2, mRNA
103381482	-2.04792	5.41e-74	-1.27178	2.04e-78	1.47141	5.55e-44	pnmt	PREDICTED: Cynoglossus semilaevis phenylethanolamine N-methyltransferase (pnmt), mRNA
103387650	-1.69321	1.41e-07	-3.03689	3.93e-29	-2.2323	1.29e-22	mgmt	PREDICTED: Cynoglossus semilaevis O-6-methylguanine-DNA methyltransferase (mgmt), transcript variant X2, mRNA
103392047	-2.95231	0	-2.87832	0	-2.03109	0	prmt2	PREDICTED: Cynoglossus semilaevis protein arginine methyltransferase 2 (prmt2), mRNA
103392244	-1.16628	6.94e-08	-1.60945	3.55e-22	-1.0497	9.9e-10	asmt	PREDICTED: Cynoglossus semilaevis acetylserotonin O-methyltransferase (asmt), mRNA
103395940	-1.27073	1.03e-96	-1.01955	3.89e-101	-1.00709	1.52e-97	mbd3	PREDICTED: Cynoglossus semilaevis methyl-CpG-binding domain protein 3-like (LOC103395940), transcript variant X2, misc_RNA
103396495	-1.66722	5.75e-109	-2.34266	0	-2.17555	0	henmt1	PREDICTED: Cynoglossus semilaevis HEN methyltransferase 1 (henmt1), mRNA
Female specfic DEGs
Gene ID	log2(HS_F/CT_F)	Qvalue(HS_F vs CT_F)	log2(HS_M/CT_M)	Qvalue(HS_M vs CT_M)	log2(HS_P/CT_P)	Qvalue(HS_P vs CT_P)	symbol	description
103377181	1.2441	1.06253e-31	-0.067879	0.116316	0.694031	1.49769e-19	hspa4l	PREDICTED: Cynoglossus semilaevis heat shock protein family A (Hsp70) member 4 like (hspa4l), transcript variant X2, mRNA
103377536	1.01218	0	0.541901	3.47413e-240	0.466	3.1953e-179	dnajb6	PREDICTED: Cynoglossus semilaevis DnaJ heat shock protein family (Hsp40) member B6 (dnajb6), mRNA
103379661	-1.18934	9.60304e-128	-0.63769	5.00228e-45	-0.637424	1.16039e-40	hsbp1	PREDICTED: Cynoglossus semilaevis heat shock factor binding protein 1 (hsbp1), mRNA
103385018	-1.19877	1.1436e-09	-0.65838	0.00010941	-0.314638	0.0236743	dnajc16	PREDICTED: Cynoglossus semilaevis DnaJ heat shock protein family (Hsp40) member C16 (dnajc16), transcript variant X2, mRNA
103399399	1.79837	0.000199195	0.524318	0.0812467	-1.11288	0.0138271	hspa14l	PREDICTED: Cynoglossus semilaevis heat shock 70 kDa protein 14-like (LOC103399399), partial mRNA
103383533	-1.41638	4.5377e-70	-0.248624	0.000259396	0.161684	0.0189866	mtap	PREDICTED: Cynoglossus semilaevis methylthioadenosine phosphorylase (mtap), transcript variant X2, mRNA
103384015	-1.24755	1.85206e-15	-0.965799	4.4917e-12	-0.448828	0.00166007	mettl26	PREDICTED: Cynoglossus semilaevis methyltransferase like 26 (mettl26), mRNA
103388189	-1.28859	3.54987e-123	-0.743221	2.98441e-63	-0.293695	1.4543e-09	l3mbtl3	PREDICTED: Cynoglossus semilaevis L3MBTL3, histone methyl-lysine binding protein (l3mbtl3), transcript variant X7, mRNA
103391115	-1.02828	1.61515e-118	-0.804932	9.81971e-88	0.125134	0.00268133	kdm6b	PREDICTED: Cynoglossus semilaevis lysine demethylase 6B (kdm6b), mRNA
103391688	-1.65171	5.74935e-07	-0.556626	0.0319305	-0.208613	0.178878	mettl21el	PREDICTED: Cynoglossus semilaevis protein-lysine methyltransferase METTL21E-like (LOC103391688), transcript variant X2, mRNA
103399314	1.27565	6.54296e-276	0.702977	2.76021e-71	0.580864	2.83819e-60	mettl11b	PREDICTED: Cynoglossus semilaevis methyltransferase like 11B (mettl11b), mRNA
103378825	-1.08355	1.54615e-294	-0.610746	1.43602e-129	0.638027	7.25896e-80	hsd11b2	PREDICTED: Cynoglossus semilaevis hydroxysteroid 11-beta dehydrogenase 2 (hsd11b2), mRNA
103390368	-1.43538	0	-0.865645	3.70664e-192	-0.513796	3.81421e-55	hsdl2	PREDICTED: Cynoglossus semilaevis hydroxysteroid dehydrogenase like 2 (hsdl2), mRNA
103393165	-1.19341	1.80888e-37	0.113165	0.0611803	-0.460209	6.77352e-12	hsd17b1	PREDICTED: Cynoglossus semilaevis hydroxysteroid 17-beta dehydrogenase 1 (hsd17b1), mRNA
112488507	-1.08052	2.52883e-18	0.626048	2.02164e-09	0.722072	4.14492e-07	hsd11b1l	PREDICTED: Cynoglossus semilaevis hydroxysteroid 11-beta dehydrogenase 1 like (hsd11b1l), mRNA
103381624	-1.26836	5.57771e-12	-0.461913	0.00227057	-0.149515	0.12788	crfr1l	PREDICTED: Cynoglossus semilaevis corticotropin-releasing factor receptor 1 (LOC103381624), mRNA
103388559	-1.35824	7.22699e-36	0.449584	4.79889e-06	0.786561	2.99805e-11	gmeb1	PREDICTED: Cynoglossus semilaevis glucocorticoid modulatory element binding protein 1 (gmeb1), transcript variant X1, mRNA
103394713	-1.01663	4.13662e-41	-0.707227	2.67536e-26	-0.467875	2.33287e-11	gmeb1l	PREDICTED: Cynoglossus semilaevis glucocorticoid modulatory element-binding protein 1-like (LOC103394713), mRNA
103397625	-1.7479	7.7086e-17	-0.451601	0.000971997	-0.0247737	0.271731	crfbpl	PREDICTED: Cynoglossus semilaevis corticotropin-releasing factor-binding protein-like (LOC103397625), mRNA
103382744	-1.17215	4.92839e-13	-0.532699	0.000146296	-0.172693	0.066944	erβl	PREDICTED: Cynoglossus semilaevis estrogen receptor beta-like (LOC103382744), transcript variant X10, mRNA
103394741	-1.44837	1.99895e-92	-0.913379	2.71183e-56	0.397912	1.93447e-08	esrrα	PREDICTED: Cynoglossus semilaevis estrogen related receptor alpha (esrra), transcript variant X2, mRNA
103385307	-1.01679	3.04178e-64	-0.256038	3.08655e-07	0.661629	1.03686e-31	arpl	PREDICTED: Cynoglossus semilaevis specifically androgen-regulated gene protein-like (LOC103385307), mRNA
103395329	-1.04469	1.60471e-121	-0.0167744	0.183417	0.199782	2.95672e-05	ar	PREDICTED: Cynoglossus semilaevis androgen receptor (ar), mRNA
pseudomale specfic DEGs
Gene ID	log2(HS_F/CT_F)	Qvalue(HS_F vs CT_F)	log2(HS_M/CT_M)	Qvalue(HS_M vs CT_M)	log2(HS_P/CT_P)	Qvalue(HS_P vs CT_P)	symbol	description
103380288	0.392781	2.47111e-41	0.566815	1.35195e-85	1.22922	0	hsp90b1	PREDICTED: Cynoglossus semilaevis heat shock protein 90 beta family member 1 (hsp90b1), mRNA
103383915	0.503529	3.71985e-54	0.486142	1.76458e-54	1.07506	4.4267e-256	dnajb1	PREDICTED: Cynoglossus semilaevis DnaJ heat shock protein family (Hsp40) member B1 (dnajb1), mRNA
103387781	0.132561	0.163553	-0.445234	0.0208829	1.26401	1.25114e-06	hspa12a	PREDICTED: Cynoglossus semilaevis heat shock protein family A (Hsp70) member 12A (hspa12a), transcript variant X2, mRNA
103390212	0.39998	1.0124e-65	0.225576	7.27787e-23	1.3764	0	hspa5	PREDICTED: Cynoglossus semilaevis heat shock protein family A (Hsp70) member 5 (hspa5), mRNA
103395219	0.697643	5.35848e-146	0.714062	3.37151e-180	1.01902	0	hspa4	PREDICTED: Cynoglossus semilaevis heat shock 70 kDa protein 4 (LOC103395219), mRNA
103395053	-0.118329	6.08298e-102	0.510875	0	1.07389	0	hsc70	PREDICTED: Cynoglossus semilaevis heat shock cognate 70 kDa protein (LOC103395053), mRNA
103397860	0.454033	3.99063e-39	0.584636	4.16194e-91	1.17978	9.39194e-209	hspb8	PREDICTED: Cynoglossus semilaevis heat shock protein family B (small) member 8 (hspb8), mRNA
103387328	-0.203977	4.60469e-08	0.685746	1.74435e-79	1.03942	1.65419e-111	saml	PREDICTED: Cynoglossus semilaevis S-adenosylmethionine synthase-like (LOC103387328), transcript variant X2, mRNA
103390986	-0.926333	0.00962974	-0.56329	0.0447267	-1.20445	0.000122909	nsun7	PREDICTED: Cynoglossus semilaevis putative methyltransferase NSUN7 (LOC103390986), transcript variant X1, mRNA
male specfic DEGs
Gene ID	log2(HS_F/CT_F)	Qvalue(HS_F vs CT_F)	log2(HS_M/CT_M)	Qvalue(HS_M vs CT_M)	log2(HS_P/CT_P)	Qvalue(HS_P vs CT_P)	symbol	description
103379231	-0.961889	2.46939e-129	-1.09278	8.72515e-203	-0.38059	4.37763e-22	dnaja2	PREDICTED: Cynoglossus semilaevis DnaJ heat shock protein family (Hsp40) member A2 (dnaja2), mRNA
107988469	-0.488928	0.028442	1.2171	3.98043e-07	0.234439	0.147287	hspβ7l	PREDICTED: Cynoglossus semilaevis heat shock protein beta-7-like (LOC107988469), mRNA
103382199	-0.218496	0.000860096	-1.01226	1.67045e-58	-0.166371	0.00674996	mettl9	PREDICTED: Cynoglossus semilaevis methyltransferase like 9 (mettl9), transcript variant X1, mRNA
103385436	-0.524117	5.77699e-08	-1.08685	5.57472e-36	-0.311051	1.89675e-07	dnmt3bl	PREDICTED: Cynoglossus semilaevis DNA (cytosine-5)-methyltransferase 3B-like (LOC103385436), mRNA
103388133	-0.637422	0.000330699	1.14423	8.07592e-11	0.117233	0.173441	mettl27	PREDICTED: Cynoglossus semilaevis methyltransferase-like protein 27 (LOC103388133), mRNA
103393444	-0.813858	8.32648e-05	-1.75851	2.68802e-18	-0.909053	1.09337e-05	mettl23	PREDICTED: Cynoglossus semilaevis methyltransferase like 23 (mettl23), mRNA
103393931	-0.112075	0.0317312	-1.15114	2.87242e-85	-0.0383237	0.189694	dmap1	PREDICTED: Cynoglossus semilaevis DNA methyltransferase 1 associated protein 1 (dmap1), mRNA
103394106	-0.913158	6.33814e-23	-1.02812	1.77416e-32	-0.652597	4.76864e-15	nsun2	PREDICTED: Cynoglossus semilaevis NOP2/Sun RNA methyltransferase family member 2 (nsun2), mRNA
103396603	-0.494975	1.44015e-27	-1.46872	5.89669e-302	-0.845747	1.28854e-100	prmt5	PREDICTED: Cynoglossus semilaevis protein arginine methyltransferase 5 (prmt5), mRNA
103397363	-0.779813	1.00924e-19	-1.02163	2.8208e-64	-0.651237	5.08617e-17	ehmt1	PREDICTED: Cynoglossus semilaevis euchromatic histone lysine methyltransferase 1 (ehmt1), transcript variant X2, mRNA
103399777	-0.85301	0.00274467	-1.64864	6.76245e-06	-0.600116	0.0459776	dnmt1l	PREDICTED: Cynoglossus semilaevis DNA (cytosine-5)-methyltransferase 1-like (LOC103399777), partial mRNA
103391994	0.348289	0.0218903	-1.01705	2.04186e-30	0.772907	1.5364e-08	hsd3b1	PREDICTED: Cynoglossus semilaevis hydroxy-delta-5-steroid dehydrogenase, 3 beta- and steroid delta-isomerase 1 (hsd3b1), mRNA
103379008	-0.284584	0.0321797	-1.47948	1.62376e-47	-0.475342	2.81608e-05	errγl	PREDICTED: Cynoglossus semilaevis estrogen-related receptor gamma (LOC103379008), transcript variant X2, mRNA
