# Supplementary material for: Early response to heat stress in Chinese tongue sole (Cynoglossus semilaevis): performance of different sexes, candidate genes and networks
Source: BMC Genomics. 2020 Oct 27;21:745. doi: 10.1186/s12864-020-07157-x (PMC7590793; doi:10.1186/s12864-020-07157-x)
Supplement: Supplementary file 3 — Additional file 3 Enriched Gene Ontology (GO) terms and Kyoto Encyclopedia of Genes and Genomes (KEGG) pathways of sex-specific DEGs under heat stress. The differentially expressed genes (DEGs) specifically changed in females, pseudomales, or males in comparison of heat-stress (HS) vs. control (CT) groups were subjected to GO enrichment analysis and resulted significant GO terms (p < 0.05) were listed in Sheet 1. KEGG pathway enrichment analysis of these sex-specific DEGs was listed in Sheet 2 (p < 0.05). [file 12864_2020_7157_MOESM3_ESM.xlsx]

## Sheet: Enriched GO Terms
Enriched GO terms of female-specfic DEGs under heat stress
GO Term ID	GO Term	Level 1	Level 2	Term Candidate Gene Num	Total Candidate Gene Num	Term Gene Num	Total Gene Num	Rich Ratio	P value	Q value
GO:0002376	immune system process	biological_process	immune system process	28	426	95	2503	0.294737	0.0015196	0.292338
GO:0016020	membrane	cellular_component	membrane	304	517	1548	2991	0.196382	0.000245938	0.292338
GO:0016021	integral component of membrane	cellular_component	membrane part	261	517	1332	2991	0.195946	0.0016515	0.292338
GO:0016757	transferase activity, transferring glycosyl groups	molecular_function	catalytic activity	23	623	66	3567	0.348485	0.000468576	0.292338
GO:0016758	transferase activity, transferring hexosyl groups	molecular_function	catalytic activity	13	623	32	3567	0.40625	0.00167271	0.292338
GO:0030838	positive regulation of actin filament polymerization	biological_process	cellular component organization or biogenesis	8	426	15	2503	0.533333	0.00139694	0.292338
GO:0031334	positive regulation of protein complex assembly	biological_process	biological regulation	8	426	15	2503	0.533333	0.00139694	0.292338
GO:0032273	positive regulation of protein polymerization	biological_process	biological regulation	8	426	15	2503	0.533333	0.00139694	0.292338
GO:0034314	Arp2/3 complex-mediated actin nucleation	biological_process	cellular component organization or biogenesis	7	426	12	2503	0.583333	0.00142685	0.292338
GO:0044089	positive regulation of cellular component biogenesis	biological_process	biological regulation	9	426	18	2503	0.5	0.00126332	0.292338
GO:0045010	actin nucleation	biological_process	cellular component organization or biogenesis	8	426	14	2503	0.571429	0.000764372	0.292338
GO:0051495	positive regulation of cytoskeleton organization	biological_process	biological regulation	8	426	15	2503	0.533333	0.00139694	0.292338
GO:1902905	positive regulation of supramolecular fiber organization	biological_process	biological regulation	8	426	15	2503	0.533333	0.00139694	0.292338
GO:0031224	intrinsic component of membrane	cellular_component	membrane part	261	517	1335	2991	0.195506	0.0019428	0.315288
GO:0005885	Arp2/3 protein complex	cellular_component	organelle part	6	517	10	2991	0.6	0.00290836	0.412987
GO:0044425	membrane part	cellular_component	membrane part	277	517	1434	2991	0.193166	0.00279861	0.412987
GO:0044087	regulation of cellular component biogenesis	biological_process	biological regulation	14	426	39	2503	0.358974	0.00335824	0.448819
GO:0016301	kinase activity	molecular_function	catalytic activity	54	623	221	3567	0.244344	0.00424618	0.535962
GO:0007165	signal transduction	biological_process	biological regulation	78	426	353	2503	0.220963	0.00468551	0.556776
GO:0051569	regulation of histone H3-K4 methylation	biological_process	biological regulation	3	426	3	2503	1	0.0049012	0.556776
GO:0005096	GTPase activator activity	molecular_function	molecular function regulator	10	623	25	3567	0.4	0.00649783	0.574816
GO:0005975	carbohydrate metabolic process	biological_process	metabolic process	21	426	72	2503	0.291667	0.00661469	0.574816
GO:0016773	phosphotransferase activity, alcohol group as acceptor	molecular_function	catalytic activity	43	623	172	3567	0.25	0.00673043	0.574816
GO:0030029	actin filament-based process	biological_process	cellular process	18	426	59	2503	0.305085	0.00700399	0.574816
GO:0030695	GTPase regulator activity	molecular_function	molecular function regulator	11	623	29	3567	0.37931	0.00699237	0.574816
GO:0030833	regulation of actin filament polymerization	biological_process	cellular component organization or biogenesis	10	426	26	2503	0.384615	0.00733701	0.574816
GO:0032271	regulation of protein polymerization	biological_process	biological regulation	10	426	26	2503	0.384615	0.00733701	0.574816
GO:0043254	regulation of protein complex assembly	biological_process	biological regulation	10	426	26	2503	0.384615	0.00733701	0.574816
GO:0098797	plasma membrane protein complex	cellular_component	cell	13	517	37	2991	0.351351	0.0066588	0.574816
GO:0023052	signaling	biological_process	signaling	79	426	366	2503	0.215847	0.00845209	0.640105
GO:0007154	cell communication	biological_process	cellular process	81	426	379	2503	0.21372	0.0099873	0.667387
GO:0008064	regulation of actin polymerization or depolymerization	biological_process	cellular component organization or biogenesis	10	426	27	2503	0.37037	0.00992668	0.667387
GO:0019882	antigen processing and presentation	biological_process	immune system process	4	426	6	2503	0.666667	0.00931433	0.667387
GO:0030832	regulation of actin filament length	biological_process	cellular component organization or biogenesis	10	426	27	2503	0.37037	0.00992668	0.667387
GO:0030036	actin cytoskeleton organization	biological_process	cellular component organization or biogenesis	17	426	58	2503	0.293103	0.0132597	0.792792
GO:0032956	regulation of actin cytoskeleton organization	biological_process	biological regulation	11	426	32	2503	0.34375	0.0129368	0.792792
GO:0032970	regulation of actin filament-based process	biological_process	biological regulation	11	426	32	2503	0.34375	0.0129368	0.792792
GO:0060589	nucleoside-triphosphatase regulator activity	molecular_function	molecular function regulator	11	623	31	3567	0.354839	0.0122572	0.792792
GO:0006629	lipid metabolic process	biological_process	metabolic process	27	426	105	2503	0.257143	0.013966	0.813607
GO:0000287	magnesium ion binding	molecular_function	binding	10	623	28	3567	0.357143	0.0158783	0.833919
GO:0002520	immune system development	biological_process	multicellular organismal process	15	426	50	2503	0.3	0.0156634	0.833919
GO:0004672	protein kinase activity	molecular_function	catalytic activity	35	623	141	3567	0.248227	0.0153998	0.833919
GO:0005787	signal peptidase complex	cellular_component	organelle part	2	517	2	2991	1	0.02983	0.833919
GO:0006189	'de novo' IMP biosynthetic process	biological_process	cellular process	2	426	2	2503	1	0.0289101	0.833919
GO:0007043	cell-cell junction assembly	biological_process	cellular component organization or biogenesis	2	426	2	2503	1	0.0289101	0.833919
GO:0008889	glycerophosphodiester phosphodiesterase activity	molecular_function	catalytic activity	2	623	2	3567	1	0.0304645	0.833919
GO:0009950	dorsal/ventral axis specification	biological_process	multicellular organismal process	2	426	2	2503	1	0.0289101	0.833919
GO:0009986	cell surface	cellular_component	cell	2	517	2	2991	1	0.02983	0.833919
GO:0010638	positive regulation of organelle organization	biological_process	biological regulation	8	426	23	2503	0.347826	0.0302541	0.833919
GO:0015171	amino acid transmembrane transporter activity	molecular_function	transporter activity	5	623	10	3567	0.5	0.0186611	0.833919
GO:0016153	urocanate hydratase activity	molecular_function	catalytic activity	2	623	2	3567	1	0.0304645	0.833919
GO:0016740	transferase activity	molecular_function	catalytic activity	109	623	529	3567	0.206049	0.0242631	0.833919
GO:0016772	transferase activity, transferring phosphorus-containing groups	molecular_function	catalytic activity	58	623	262	3567	0.221374	0.0259378	0.833919
GO:0017145	stem cell division	biological_process	cellular process	2	426	2	2503	1	0.0289101	0.833919
GO:0019203	carbohydrate phosphatase activity	molecular_function	catalytic activity	2	623	2	3567	1	0.0304645	0.833919
GO:0019221	cytokine-mediated signaling pathway	biological_process	biological regulation	2	426	2	2503	1	0.0289101	0.833919
GO:0019842	vitamin binding	molecular_function	binding	9	623	26	3567	0.346154	0.0267933	0.833919
GO:0030170	pyridoxal phosphate binding	molecular_function	binding	7	623	18	3567	0.388889	0.0259314	0.833919
GO:0033043	regulation of organelle organization	biological_process	biological regulation	18	426	64	2503	0.28125	0.017006	0.833919
GO:0034762	regulation of transmembrane transport	biological_process	biological regulation	2	426	2	2503	1	0.0289101	0.833919
GO:0034765	regulation of ion transmembrane transport	biological_process	biological regulation	2	426	2	2503	1	0.0289101	0.833919
GO:0042132	fructose 1,6-bisphosphate 1-phosphatase activity	molecular_function	catalytic activity	2	623	2	3567	1	0.0304645	0.833919
GO:0042611	MHC protein complex	cellular_component	cell	3	517	4	2991	0.75	0.0179062	0.833919
GO:0042613	MHC class II protein complex	cellular_component	cell	2	517	2	2991	1	0.02983	0.833919
GO:0046467	membrane lipid biosynthetic process	biological_process	cellular process	4	426	7	2503	0.571429	0.0188343	0.833919
GO:0048103	somatic stem cell division	biological_process	cellular process	2	426	2	2503	1	0.0289101	0.833919
GO:0048306	calcium-dependent protein binding	molecular_function	binding	2	623	2	3567	1	0.0304645	0.833919
GO:0048534	hematopoietic or lymphoid organ development	biological_process	multicellular organismal process	15	426	50	2503	0.3	0.0156634	0.833919
GO:0048536	spleen development	biological_process	multicellular organismal process	2	426	2	2503	1	0.0289101	0.833919
GO:0048539	bone marrow development	biological_process	multicellular organismal process	2	426	2	2503	1	0.0289101	0.833919
GO:0048840	otolith development	biological_process	multicellular organismal process	3	426	4	2503	0.75	0.017117	0.833919
GO:0050308	sugar-phosphatase activity	molecular_function	catalytic activity	2	623	2	3567	1	0.0304645	0.833919
GO:0050896	response to stimulus	biological_process	response to stimulus	106	426	532	2503	0.199248	0.0272054	0.833919
GO:0050900	leukocyte migration	biological_process	cellular process	2	426	2	2503	1	0.0289101	0.833919
GO:0051128	regulation of cellular component organization	biological_process	biological regulation	24	426	94	2503	0.255319	0.0216569	0.833919
GO:0051493	regulation of cytoskeleton organization	biological_process	biological regulation	12	426	40	2503	0.3	0.0292412	0.833919
GO:0051716	cellular response to stimulus	biological_process	cellular process	87	426	427	2503	0.203747	0.0268718	0.833919
GO:0060326	cell chemotaxis	biological_process	cellular process	2	426	2	2503	1	0.0289101	0.833919
GO:0070279	vitamin B6 binding	molecular_function	binding	7	623	18	3567	0.388889	0.0259314	0.833919
GO:0110053	regulation of actin filament organization	biological_process	biological regulation	10	426	30	2503	0.333333	0.0218999	0.833919
GO:1901137	carbohydrate derivative biosynthetic process	biological_process	metabolic process	20	426	76	2503	0.263158	0.0252611	0.833919
GO:1902017	regulation of cilium assembly	biological_process	biological regulation	3	426	4	2503	0.75	0.017117	0.833919
GO:1902903	regulation of supramolecular fiber organization	biological_process	biological regulation	10	426	31	2503	0.322581	0.0275788	0.833919
GO:0060491	regulation of cell projection assembly	biological_process	biological regulation	4	426	8	2503	0.5	0.0326777	0.873454
GO:0120032	regulation of plasma membrane bounded cell projection assembly	biological_process	biological regulation	4	426	8	2503	0.5	0.0326777	0.873454
GO:0004702	signal transducer, downstream of receptor, with serine/threonine kinase activity	molecular_function	signal transducer activity	6	623	15	3567	0.4	0.0335331	0.885897
GO:0050794	regulation of cellular process	biological_process	biological regulation	166	426	876	2503	0.189498	0.0342352	0.894049
GO:0005520	insulin-like growth factor binding	molecular_function	binding	4	623	8	3567	0.5	0.0357452	0.912507
GO:0016769	transferase activity, transferring nitrogenous groups	molecular_function	catalytic activity	4	623	8	3567	0.5	0.0357452	0.912507
GO:0009247	glycolipid biosynthetic process	biological_process	cellular process	3	426	5	2503	0.6	0.037413	0.914004
GO:0048878	chemical homeostasis	biological_process	biological regulation	9	426	28	2503	0.321429	0.0366753	0.914004
GO:0051130	positive regulation of cellular component organization	biological_process	biological regulation	9	426	28	2503	0.321429	0.0366753	0.914004
GO:1902115	regulation of organelle assembly	biological_process	biological regulation	3	426	5	2503	0.6	0.037413	0.914004
GO:0007010	cytoskeleton organization	biological_process	cellular component organization or biogenesis	21	426	84	2503	0.25	0.0379954	0.918356
GO:0007015	actin filament organization	biological_process	cellular component organization or biogenesis	8	426	25	2503	0.32	0.0489617	0.941221
GO:0008047	enzyme activator activity	molecular_function	molecular function regulator	10	623	33	3567	0.30303	0.0493642	0.941221
GO:0009101	glycoprotein biosynthetic process	biological_process	cellular process	12	426	43	2503	0.27907	0.0496243	0.941221
GO:0030097	hemopoiesis	biological_process	multicellular organismal process	13	426	47	2503	0.276596	0.0448367	0.941221
GO:0030118	clathrin coat	cellular_component	cell	5	517	12	2991	0.416667	0.041553	0.941221
GO:0050789	regulation of biological process	biological_process	biological regulation	174	426	930	2503	0.187097	0.0474678	0.941221
Enriched GO terms of pseudomale-specfic DEGs under heat stress
GO Term ID	GO Term	Level 1	Level 2	Term Candidate Gene Num	Total Candidate Gene Num	Term Gene Num	Total Gene Num	Rich Ratio	P value	Q value
GO:0000902	cell morphogenesis	biological_process	cellular component organization or biogenesis	3	70	27	2503	0.111111	0.037915	0.481442
GO:0000981	RNA polymerase II transcription factor activity, sequence-specific DNA binding	molecular_function	transcription regulator activity	3	114	25	3567	0.12	0.0438542	0.481442
GO:0003779	actin binding	molecular_function	binding	6	114	78	3567	0.0769231	0.037085	0.481442
GO:0004871	signal transducer activity	molecular_function	signal transducer activity	15	114	258	3567	0.0581395	0.0160546	0.481442
GO:0004872	receptor activity	molecular_function	molecular transducer activity	15	114	227	3567	0.0660793	0.00514251	0.481442
GO:0004879	nuclear receptor activity	molecular_function	signal transducer activity	3	114	16	3567	0.1875	0.0131384	0.481442
GO:0004888	transmembrane signaling receptor activity	molecular_function	signal transducer activity	10	114	169	3567	0.0591716	0.0419056	0.481442
GO:0004984	olfactory receptor activity	molecular_function	signal transducer activity	2	114	7	3567	0.285714	0.0191419	0.481442
GO:0005887	integral component of plasma membrane	cellular_component	cell	6	92	66	2991	0.0909091	0.0148049	0.481442
GO:0005975	carbohydrate metabolic process	biological_process	metabolic process	5	70	72	2503	0.0694444	0.0487017	0.481442
GO:0006022	aminoglycan metabolic process	biological_process	metabolic process	3	70	23	2503	0.130435	0.0248489	0.481442
GO:0006030	chitin metabolic process	biological_process	cellular process	3	70	14	2503	0.214286	0.00611253	0.481442
GO:0006040	amino sugar metabolic process	biological_process	metabolic process	3	70	17	2503	0.176471	0.0107529	0.481442
GO:0006979	response to oxidative stress	biological_process	response to stimulus	2	70	3	2503	0.666667	0.00227183	0.481442
GO:0007167	enzyme linked receptor protein signaling pathway	biological_process	biological regulation	3	70	28	2503	0.107143	0.0416347	0.481442
GO:0007169	transmembrane receptor protein tyrosine kinase signaling pathway	biological_process	biological regulation	2	70	13	2503	0.153846	0.0492956	0.481442
GO:0007626	locomotory behavior	biological_process	behavior	2	70	11	2503	0.181818	0.0360289	0.481442
GO:0008061	chitin binding	molecular_function	binding	3	114	15	3567	0.2	0.0109258	0.481442
GO:0008361	regulation of cell size	biological_process	cellular component organization or biogenesis	2	70	7	2503	0.285714	0.0147863	0.481442
GO:0008509	anion transmembrane transporter activity	molecular_function	transporter activity	5	114	42	3567	0.119048	0.010106	0.481442
GO:0010033	response to organic substance	biological_process	response to stimulus	5	70	51	2503	0.0980392	0.012821	0.481442
GO:0010927	cellular component assembly involved in morphogenesis	biological_process	cellular component organization or biogenesis	2	70	12	2503	0.166667	0.0424655	0.481442
GO:0014706	striated muscle tissue development	biological_process	developmental process	3	70	25	2503	0.12	0.0310165	0.481442
GO:0015103	inorganic anion transmembrane transporter activity	molecular_function	transporter activity	3	114	21	3567	0.142857	0.0277976	0.481442
GO:0015108	chloride transmembrane transporter activity	molecular_function	transporter activity	3	114	15	3567	0.2	0.0109258	0.481442
GO:0016051	carbohydrate biosynthetic process	biological_process	metabolic process	2	70	11	2503	0.181818	0.0360289	0.481442
GO:0016311	dephosphorylation	biological_process	cellular process	2	70	12	2503	0.166667	0.0424655	0.481442
GO:0019725	cellular homeostasis	biological_process	biological regulation	4	70	44	2503	0.0909091	0.0328229	0.481442
GO:0030239	myofibril assembly	biological_process	cellular component organization or biogenesis	2	70	12	2503	0.166667	0.0424655	0.481442
GO:0031032	actomyosin structure organization	biological_process	cellular component organization or biogenesis	3	70	14	2503	0.214286	0.00611253	0.481442
GO:0031175	neuron projection development	biological_process	cellular component organization or biogenesis	3	70	26	2503	0.115385	0.034375	0.481442
GO:0031226	intrinsic component of plasma membrane	cellular_component	cell	6	92	66	2991	0.0909091	0.0148049	0.481442
GO:0032989	cellular component morphogenesis	biological_process	cellular component organization or biogenesis	5	70	39	2503	0.128205	0.00407225	0.481442
GO:0032990	cell part morphogenesis	biological_process	cellular component organization or biogenesis	3	70	23	2503	0.130435	0.0248489	0.481442
GO:0035051	cardiocyte differentiation	biological_process	cellular process	2	70	9	2503	0.222222	0.0244474	0.481442
GO:0038023	signaling receptor activity	molecular_function	signal transducer activity	14	114	210	3567	0.0666667	0.00634744	0.481442
GO:0042221	response to chemical	biological_process	response to stimulus	6	70	87	2503	0.0689655	0.0327206	0.481442
GO:0042493	response to drug	biological_process	response to stimulus	2	70	12	2503	0.166667	0.0424655	0.481442
GO:0042692	muscle cell differentiation	biological_process	cellular process	3	70	28	2503	0.107143	0.0416347	0.481442
GO:0046716	muscle cell cellular homeostasis	biological_process	biological regulation	2	70	7	2503	0.285714	0.0147863	0.481442
GO:0046839	phospholipid dephosphorylation	biological_process	cellular process	2	70	8	2503	0.25	0.0193613	0.481442
GO:0048468	cell development	biological_process	cellular process	6	70	93	2503	0.0645161	0.0433458	0.481442
GO:0048666	neuron development	biological_process	cellular process	4	70	49	2503	0.0816327	0.0461843	0.481442
GO:0048738	cardiac muscle tissue development	biological_process	multicellular organismal process	2	70	13	2503	0.153846	0.0492956	0.481442
GO:0048812	neuron projection morphogenesis	biological_process	cellular component organization or biogenesis	3	70	23	2503	0.130435	0.0248489	0.481442
GO:0048858	cell projection morphogenesis	biological_process	cellular component organization or biogenesis	3	70	23	2503	0.130435	0.0248489	0.481442
GO:0051146	striated muscle cell differentiation	biological_process	cellular process	3	70	25	2503	0.12	0.0310165	0.481442
GO:0055007	cardiac muscle cell differentiation	biological_process	cellular process	2	70	8	2503	0.25	0.0193613	0.481442
GO:0060089	molecular transducer activity	molecular_function	molecular transducer activity	15	114	229	3567	0.0655022	0.00557997	0.481442
GO:0060537	muscle tissue development	biological_process	developmental process	3	70	28	2503	0.107143	0.0416347	0.481442
GO:0098531	transcription factor activity, direct ligand regulated sequence-specific DNA binding	molecular_function	transcription regulator activity	3	114	16	3567	0.1875	0.0131384	0.481442
GO:0099600	transmembrane receptor activity	molecular_function	molecular transducer activity	10	114	169	3567	0.0591716	0.0419056	0.481442
GO:0120039	plasma membrane bounded cell projection morphogenesis	biological_process	cellular component organization or biogenesis	3	70	23	2503	0.130435	0.0248489	0.481442
GO:1901071	glucosamine-containing compound metabolic process	biological_process	metabolic process	3	70	16	2503	0.1875	0.00903431	0.481442
GO:1901700	response to oxygen-containing compound	biological_process	response to stimulus	3	70	17	2503	0.176471	0.0107529	0.481442
Enriched GO terms of male-specfic DEGs under heat stress
GO Term ID	GO Term	Level 1	Level 2	Term Candidate Gene Num	Total Candidate Gene Num	Term Gene Num	Total Gene Num	Rich Ratio	P value	Q value
GO:0000785	chromatin	cellular_component	organelle part	4	122	34	2991	0.117647	0.0475018	0.516756
GO:0000786	nucleosome	cellular_component	organelle part	4	122	21	2991	0.190476	0.00919696	0.516756
GO:0001894	tissue homeostasis	biological_process	biological regulation	2	103	9	2503	0.222222	0.049984	0.516756
GO:0001895	retina homeostasis	biological_process	biological regulation	2	103	7	2503	0.285714	0.030763	0.516756
GO:0003676	nucleic acid binding	molecular_function	binding	41	140	801	3567	0.051186	0.0332613	0.516756
GO:0003677	DNA binding	molecular_function	binding	28	140	399	3567	0.0701754	0.00132158	0.516756
GO:0003700	DNA binding transcription factor activity	molecular_function	transcription regulator activity	13	140	191	3567	0.0680628	0.0350328	0.516756
GO:0003707	steroid hormone receptor activity	molecular_function	signal transducer activity	4	140	33	3567	0.121212	0.0384716	0.516756
GO:0003777	microtubule motor activity	molecular_function	catalytic activity	3	140	9	3567	0.333333	0.00417708	0.516756
GO:0003899	DNA-directed 5'-3' RNA polymerase activity	molecular_function	catalytic activity	3	140	15	3567	0.2	0.0190357	0.516756
GO:0004112	cyclic-nucleotide phosphodiesterase activity	molecular_function	catalytic activity	3	140	13	3567	0.230769	0.0126718	0.516756
GO:0004114	3',5'-cyclic-nucleotide phosphodiesterase activity	molecular_function	catalytic activity	3	140	13	3567	0.230769	0.0126718	0.516756
GO:0004871	signal transducer activity	molecular_function	signal transducer activity	16	140	258	3567	0.0620155	0.0432842	0.516756
GO:0005216	ion channel activity	molecular_function	transporter activity	9	140	113	3567	0.079646	0.0318413	0.516756
GO:0005227	calcium activated cation channel activity	molecular_function	transporter activity	2	140	4	3567	0.5	0.00871236	0.516756
GO:0005230	extracellular ligand-gated ion channel activity	molecular_function	transporter activity	4	140	31	3567	0.129032	0.0314087	0.516756
GO:0005231	excitatory extracellular ligand-gated ion channel activity	molecular_function	transporter activity	3	140	19	3567	0.157895	0.0361703	0.516756
GO:0005515	protein binding	molecular_function	binding	27	140	498	3567	0.0542169	0.0460682	0.516756
GO:0005516	calmodulin binding	molecular_function	binding	2	140	9	3567	0.222222	0.0459447	0.516756
GO:0005694	chromosome	cellular_component	cell	6	122	55	2991	0.109091	0.0229991	0.516756
GO:0006323	DNA packaging	biological_process	cellular component organization or biogenesis	3	103	15	2503	0.2	0.0214667	0.516756
GO:0006333	chromatin assembly or disassembly	biological_process	cellular component organization or biogenesis	3	103	13	2503	0.230769	0.0143239	0.516756
GO:0006334	nucleosome assembly	biological_process	cellular component organization or biogenesis	3	103	12	2503	0.25	0.0113535	0.516756
GO:0006351	transcription, DNA-templated	biological_process	cellular process	13	103	178	2503	0.0730337	0.0282115	0.516756
GO:0007017	microtubule-based process	biological_process	cellular process	6	103	52	2503	0.115385	0.0183568	0.516756
GO:0007018	microtubule-based movement	biological_process	cellular process	3	103	14	2503	0.214286	0.0176935	0.516756
GO:0007088	regulation of mitotic nuclear division	biological_process	biological regulation	2	103	5	2503	0.4	0.0154613	0.516756
GO:0007346	regulation of mitotic cell cycle	biological_process	biological regulation	3	103	14	2503	0.214286	0.0176935	0.516756
GO:0007423	sensory organ development	biological_process	multicellular organismal process	7	103	73	2503	0.0958904	0.0284615	0.516756
GO:0007600	sensory perception	biological_process	multicellular organismal process	4	103	28	2503	0.142857	0.0258757	0.516756
GO:0007601	visual perception	biological_process	multicellular organismal process	4	103	24	2503	0.166667	0.0152255	0.516756
GO:0007623	circadian rhythm	biological_process	rhythmic process	2	103	4	2503	0.5	0.00953176	0.516756
GO:0008017	microtubule binding	molecular_function	binding	4	140	20	3567	0.2	0.00674394	0.516756
GO:0008381	mechanosensitive ion channel activity	molecular_function	transporter activity	9	140	95	3567	0.0947368	0.0113498	0.516756
GO:0008654	phospholipid biosynthetic process	biological_process	cellular process	2	103	9	2503	0.222222	0.049984	0.516756
GO:0009881	photoreceptor activity	molecular_function	signal transducer activity	2	140	6	3567	0.333333	0.0206798	0.516756
GO:0015267	channel activity	molecular_function	transporter activity	9	140	114	3567	0.0789474	0.0334527	0.516756
GO:0015269	calcium-activated potassium channel activity	molecular_function	transporter activity	2	140	4	3567	0.5	0.00871236	0.516756
GO:0015276	ligand-gated ion channel activity	molecular_function	transporter activity	5	140	47	3567	0.106383	0.0354061	0.516756
GO:0015631	tubulin binding	molecular_function	binding	5	140	25	3567	0.2	0.0024409	0.516756
GO:0018298	protein-chromophore linkage	biological_process	cellular process	2	103	6	2503	0.333333	0.0225735	0.516756
GO:0021510	spinal cord development	biological_process	multicellular organismal process	3	103	12	2503	0.25	0.0113535	0.516756
GO:0021514	ventral spinal cord interneuron differentiation	biological_process	cellular process	2	103	6	2503	0.333333	0.0225735	0.516756
GO:0022008	neurogenesis	biological_process	cellular process	8	103	88	2503	0.0909091	0.0262351	0.516756
GO:0022803	passive transmembrane transporter activity	molecular_function	transporter activity	9	140	114	3567	0.0789474	0.0334527	0.516756
GO:0022824	transmitter-gated ion channel activity	molecular_function	transporter activity	3	140	16	3567	0.1875	0.0227681	0.516756
GO:0022834	ligand-gated channel activity	molecular_function	transporter activity	5	140	47	3567	0.106383	0.0354061	0.516756
GO:0022835	transmitter-gated channel activity	molecular_function	transporter activity	3	140	16	3567	0.1875	0.0227681	0.516756
GO:0022836	gated channel activity	molecular_function	transporter activity	9	140	95	3567	0.0947368	0.0113498	0.516756
GO:0022838	substrate-specific channel activity	molecular_function	transporter activity	9	140	113	3567	0.079646	0.0318413	0.516756
GO:0022839	ion gated channel activity	molecular_function	transporter activity	9	140	95	3567	0.0947368	0.0113498	0.516756
GO:0030133	transport vesicle	cellular_component	cell	3	122	17	2991	0.176471	0.0296278	0.516756
GO:0030135	coated vesicle	cellular_component	cell	3	122	15	2991	0.2	0.0210335	0.516756
GO:0030136	clathrin-coated vesicle	cellular_component	cell	2	122	7	2991	0.285714	0.0302935	0.516756
GO:0030594	neurotransmitter receptor activity	molecular_function	signal transducer activity	4	140	26	3567	0.153846	0.0173473	0.516756
GO:0030658	transport vesicle membrane	cellular_component	organelle part	2	122	7	2991	0.285714	0.0302935	0.516756
GO:0031497	chromatin assembly	biological_process	cellular component organization or biogenesis	3	103	12	2503	0.25	0.0113535	0.516756
GO:0032501	multicellular organismal process	biological_process	multicellular organismal process	31	103	506	2503	0.0612648	0.00977014	0.516756
GO:0032774	RNA biosynthetic process	biological_process	cellular process	13	103	178	2503	0.0730337	0.0282115	0.516756
GO:0032993	protein-DNA complex	cellular_component	macromolecular complex	5	122	25	2991	0.2	0.00286512	0.516756
GO:0034062	5'-3' RNA polymerase activity	molecular_function	catalytic activity	3	140	15	3567	0.2	0.0190357	0.516756
GO:0034622	cellular macromolecular complex assembly	biological_process	cellular component organization or biogenesis	8	103	90	2503	0.0888889	0.0295714	0.516756
GO:0034728	nucleosome organization	biological_process	cellular component organization or biogenesis	3	103	12	2503	0.25	0.0113535	0.516756
GO:0038023	signaling receptor activity	molecular_function	signal transducer activity	14	140	210	3567	0.0666667	0.0340562	0.516756
GO:0043565	sequence-specific DNA binding	molecular_function	binding	12	140	171	3567	0.0701754	0.0343922	0.516756
GO:0043583	ear development	biological_process	multicellular organismal process	3	103	19	2503	0.157895	0.0405984	0.516756
GO:0044815	DNA packaging complex	cellular_component	macromolecular complex	4	122	22	2991	0.181818	0.0108926	0.516756
GO:0045494	photoreceptor cell maintenance	biological_process	biological regulation	2	103	7	2503	0.285714	0.030763	0.516756
GO:0046983	protein dimerization activity	molecular_function	binding	8	140	90	3567	0.0888889	0.0236523	0.516756
GO:0048511	rhythmic process	biological_process	rhythmic process	2	103	5	2503	0.4	0.0154613	0.516756
GO:0048699	generation of neurons	biological_process	cellular process	8	103	81	2503	0.0987654	0.0166379	0.516756
GO:0048839	inner ear development	biological_process	multicellular organismal process	3	103	19	2503	0.157895	0.0405984	0.516756
GO:0048872	homeostasis of number of cells	biological_process	biological regulation	3	103	19	2503	0.157895	0.0405984	0.516756
GO:0050877	nervous system process	biological_process	multicellular organismal process	4	103	32	2503	0.125	0.0401101	0.516756
GO:0050953	sensory perception of light stimulus	biological_process	multicellular organismal process	4	103	24	2503	0.166667	0.0152255	0.516756
GO:0051783	regulation of nuclear division	biological_process	biological regulation	2	103	5	2503	0.4	0.0154613	0.516756
GO:0060041	retina development in camera-type eye	biological_process	multicellular organismal process	4	103	32	2503	0.125	0.0401101	0.516756
GO:0060872	semicircular canal development	biological_process	multicellular organismal process	2	103	2	2503	1	0.0016776	0.516756
GO:0065004	protein-DNA complex assembly	biological_process	cellular component organization or biogenesis	4	103	13	2503	0.307692	0.00145186	0.516756
GO:0071103	DNA conformation change	biological_process	cellular component organization or biogenesis	4	103	20	2503	0.2	0.00787622	0.516756
GO:0071824	protein-DNA complex subunit organization	biological_process	cellular component organization or biogenesis	4	103	14	2503	0.285714	0.00196881	0.516756
GO:0097659	nucleic acid-templated transcription	biological_process	cellular process	13	103	178	2503	0.0730337	0.0282115	0.516756
GO:0097747	RNA polymerase activity	molecular_function	catalytic activity	3	140	15	3567	0.2	0.0190357	0.516756
GO:0140110	transcription regulator activity	molecular_function	transcription regulator activity	14	140	214	3567	0.0654206	0.0390914	0.516756
GO:0140135	mechanosensitive cation channel activity	molecular_function	transporter activity	6	140	58	3567	0.103448	0.0248199	0.516756

## Sheet: Enriched KEGG Pathways
Enriched KEGG pathways of female-specfic DEGs under heat stress
Pathway ID	Pathway Name	Level 1	Level 2	Term Candidate Gene Num	Total Candidate Gene Num	Term Gene Num	Total Gene Num	Rich Ratio	P value	Q value
ko04064	NF-kappa B signaling pathway	Environmental Information Processing	Signal transduction	70	2405	168	12684	0.416667	7.17e-12	2.42e-09
ko04060	Cytokine-cytokine receptor interaction	Environmental Information Processing	Signaling molecules and interaction	103	2405	310	12684	0.332258	1.09e-09	1.48e-07
ko04650	Natural killer cell mediated cytotoxicity	Organismal Systems	Immune system	61	2405	153	12684	0.398693	1.31e-09	1.48e-07
ko04062	Chemokine signaling pathway	Organismal Systems	Immune system	93	2405	307	12684	0.302932	8.98e-07	3.88e-05
ko04612	Antigen processing and presentation	Organismal Systems	Immune system	41	2405	104	12684	0.394231	9.21e-07	3.88e-05
ko04660	T cell receptor signaling pathway	Organismal Systems	Immune system	64	2405	189	12684	0.338624	7.29e-07	3.88e-05
ko04662	B cell receptor signaling pathway	Organismal Systems	Immune system	51	2405	139	12684	0.366906	6.39e-07	3.88e-05
ko05162	Measles	Human Diseases	Infectious diseases: Viral	67	2405	200	12684	0.335	6.3e-07	3.88e-05
ko04659	Th17 cell differentiation	Organismal Systems	Immune system	59	2405	175	12684	0.337143	2.29e-06	8.58e-05
ko04380	Osteoclast differentiation	Organismal Systems	Development	68	2405	212	12684	0.320755	3.01e-06	0.000101373
ko04640	Hematopoietic cell lineage	Organismal Systems	Immune system	51	2405	146	12684	0.349315	3.44e-06	0.00010545
ko05143	African trypanosomiasis	Human Diseases	Infectious diseases: Parasitic	28	2405	65	12684	0.430769	6.58e-06	0.000184743
ko05164	Influenza A	Human Diseases	Infectious diseases: Viral	81	2405	271	12684	0.298893	7.85e-06	0.000203514
ko04666	Fc gamma R-mediated phagocytosis	Organismal Systems	Immune system	63	2405	199	12684	0.316583	1.1e-05	0.000264053
ko04672	Intestinal immune network for IgA production	Organismal Systems	Immune system	26	2405	60	12684	0.433333	1.23e-05	0.000275298
ko05332	Graft-versus-host disease	Human Diseases	Immune diseases	25	2405	57	12684	0.438596	1.39e-05	0.000292721
ko05330	Allograft rejection	Human Diseases	Immune diseases	27	2405	64	12684	0.421875	1.53e-05	0.000302374
ko05323	Rheumatoid arthritis	Human Diseases	Immune diseases	47	2405	141	12684	0.333333	3.29e-05	0.000616255
ko05320	Autoimmune thyroid disease	Human Diseases	Immune diseases	28	2405	70	12684	0.4	3.48e-05	0.000617865
ko04658	Th1 and Th2 cell differentiation	Organismal Systems	Immune system	55	2405	174	12684	0.316092	4.06e-05	0.000684639
ko04015	Rap1 signaling pathway	Environmental Information Processing	Signal transduction	133	2405	513	12684	0.259259	4.67e-05	0.000695298
ko04670	Leukocyte transendothelial migration	Organismal Systems	Immune system	79	2405	275	12684	0.287273	4.75e-05	0.000695298
ko05163	Human cytomegalovirus infection	Human Diseases	Infectious diseases: Viral	118	2405	445	12684	0.265169	4.39e-05	0.000695298
ko04014	Ras signaling pathway	Environmental Information Processing	Signal transduction	125	2405	479	12684	0.26096	5.74e-05	0.00080628
ko04620	Toll-like receptor signaling pathway	Organismal Systems	Immune system	48	2405	148	12684	0.324324	6e-05	0.000808376
ko05321	Inflammatory bowel disease (IBD)	Human Diseases	Immune diseases	34	2405	96	12684	0.354167	0.000102568	0.00132943
ko04664	Fc epsilon RI signaling pathway	Organismal Systems	Immune system	35	2405	103	12684	0.339806	0.000209042	0.00260915
ko05150	Staphylococcus aureus infection	Human Diseases	Infectious diseases: Bacterial	25	2405	68	12684	0.367647	0.000427148	0.00514104
ko00561	Glycerolipid metabolism	Metabolism	Lipid metabolism	35	2405	108	12684	0.324074	0.00057666	0.00658728
ko05132	Salmonella infection	Human Diseases	Infectious diseases: Bacterial	46	2405	153	12684	0.300654	0.000586405	0.00658728
ko04622	RIG-I-like receptor signaling pathway	Organismal Systems	Immune system	35	2405	109	12684	0.321101	0.000697053	0.00722141
ko04630	Jak-STAT signaling pathway	Environmental Information Processing	Signal transduction	62	2405	222	12684	0.279279	0.000668688	0.00722141
ko04933	AGE-RAGE signaling pathway in diabetic complications	Human Diseases	Endocrine and metabolic diseases	69	2405	253	12684	0.272727	0.000707141	0.00722141
ko05145	Toxoplasmosis	Human Diseases	Infectious diseases: Parasitic	53	2405	184	12684	0.288043	0.000732673	0.00726208
ko05231	Choline metabolism in cancer	Human Diseases	Cancers: Overview	69	2405	254	12684	0.271654	0.000794501	0.00764991
ko04071	Sphingolipid signaling pathway	Environmental Information Processing	Signal transduction	64	2405	233	12684	0.274678	0.000886996	0.00826453
ko04514	Cell adhesion molecules (CAMs)	Environmental Information Processing	Signaling molecules and interaction	84	2405	322	12684	0.26087	0.000907381	0.00826453
ko05161	Hepatitis B	Human Diseases	Infectious diseases: Viral	65	2405	238	12684	0.273109	0.000954915	0.00846859
ko04210	Apoptosis	Cellular Processes	Cell growth and death	74	2405	278	12684	0.266187	0.000980164	0.00846962
ko04912	GnRH signaling pathway	Organismal Systems	Endocrine system	59	2405	213	12684	0.276995	0.00110683	0.00932502
ko05131	Shigellosis	Human Diseases	Infectious diseases: Bacterial	42	2405	141	12684	0.297872	0.00121597	0.00999467
ko05152	Tuberculosis	Human Diseases	Infectious diseases: Bacterial	87	2405	339	12684	0.256637	0.00127143	0.0102017
ko05340	Primary immunodeficiency	Human Diseases	Immune diseases	23	2405	65	12684	0.353846	0.00131007	0.0102673
ko04810	Regulation of actin cytoskeleton	Cellular Processes	Cell motility	116	2405	473	12684	0.245243	0.00134699	0.0103167
ko04623	Cytosolic DNA-sensing pathway	Organismal Systems	Immune system	25	2405	74	12684	0.337838	0.00175315	0.0131292
ko04940	Type I diabetes mellitus	Human Diseases	Endocrine and metabolic diseases	28	2405	86	12684	0.325581	0.00181229	0.013205
ko05310	Asthma	Human Diseases	Immune diseases	17	2405	44	12684	0.386364	0.00184164	0.013205
ko04510	Focal adhesion	Cellular Processes	Cellular community - eukaryotes	120	2405	498	12684	0.240964	0.00218452	0.0151823
ko05142	Chagas disease (American trypanosomiasis)	Human Diseases	Infectious diseases: Parasitic	57	2405	210	12684	0.271429	0.00220751	0.0151823
ko04072	Phospholipase D signaling pathway	Environmental Information Processing	Signal transduction	79	2405	309	12684	0.255663	0.00231441	0.0155991
ko00600	Sphingolipid metabolism	Metabolism	Lipid metabolism	27	2405	84	12684	0.321429	0.00266426	0.017605
ko05200	Pathways in cancer	Human Diseases	Cancers: Overview	228	2405	1021	12684	0.22331	0.00274342	0.0177795
ko04070	Phosphatidylinositol signaling system	Environmental Information Processing	Signal transduction	63	2405	239	12684	0.263598	0.00287168	0.0182595
ko04142	Lysosome	Cellular Processes	Transport and catabolism	61	2405	232	12684	0.262931	0.003525	0.0219986
ko05167	Kaposi's sarcoma-associated herpesvirus infection	Human Diseases	Infectious diseases: Viral	81	2405	323	12684	0.250774	0.00360041	0.0220607
ko04611	Platelet activation	Organismal Systems	Immune system	77	2405	305	12684	0.252459	0.00370987	0.0223255
ko04750	Inflammatory mediator regulation of TRP channels	Organismal Systems	Sensory system	56	2405	211	12684	0.265403	0.00406357	0.024025
ko05202	Transcriptional misregulation in cancer	Human Diseases	Cancers: Overview	97	2405	400	12684	0.2425	0.00453846	0.02637
ko04010	MAPK signaling pathway	Environmental Information Processing	Signal transduction	136	2405	586	12684	0.232082	0.00497356	0.0282563
ko04370	VEGF signaling pathway	Environmental Information Processing	Signal transduction	34	2405	117	12684	0.290598	0.00519848	0.0282563
ko04931	Insulin resistance	Human Diseases	Endocrine and metabolic diseases	51	2405	191	12684	0.267016	0.00519813	0.0282563
ko05160	Hepatitis C	Human Diseases	Infectious diseases: Viral	62	2405	240	12684	0.258333	0.0050335	0.0282563
ko04144	Endocytosis	Cellular Processes	Transport and catabolism	122	2405	522	12684	0.233716	0.00596782	0.0319231
ko00380	Tryptophan metabolism	Metabolism	Amino acid metabolism	20	2405	61	12684	0.327869	0.00706427	0.0371978
ko05144	Malaria	Human Diseases	Infectious diseases: Parasitic	28	2405	94	12684	0.297872	0.00737275	0.0382249
ko05168	Herpes simplex infection	Human Diseases	Infectious diseases: Viral	87	2405	361	12684	0.240997	0.00820286	0.0418843
ko04722	Neurotrophin signaling pathway	Organismal Systems	Nervous system	63	2405	250	12684	0.252	0.0084282	0.0423926
ko04013	MAPK signaling pathway - fly	Environmental Information Processing	Signal transduction	50	2405	192	12684	0.260417	0.00933143	0.0449242
ko04530	Tight junction	Cellular Processes	Cellular community - eukaryotes	112	2405	481	12684	0.232848	0.00917894	0.0449242
ko04668	TNF signaling pathway	Environmental Information Processing	Signal transduction	52	2405	201	12684	0.258706	0.00931355	0.0449242
ko00564	Glycerophospholipid metabolism	Metabolism	Lipid metabolism	43	2405	163	12684	0.263804	0.0120298	0.0547842
ko04625	C-type lectin receptor signaling pathway	Organismal Systems	Immune system	51	2405	199	12684	0.256281	0.0119568	0.0547842
ko04917	Prolactin signaling pathway	Organismal Systems	Endocrine system	39	2405	145	12684	0.268966	0.0117631	0.0547842
ko05416	Viral myocarditis	Human Diseases	Cardiovascular diseases	39	2405	145	12684	0.268966	0.0117631	0.0547842
ko00562	Inositol phosphate metabolism	Metabolism	Carbohydrate metabolism	44	2405	168	12684	0.261905	0.0127165	0.0561994
ko01523	Antifolate resistance	Human Diseases	Drug resistance: Antineoplastic	18	2405	56	12684	0.321429	0.0128081	0.0561994
ko04215	Apoptosis - multiple species	Cellular Processes	Cell growth and death	17	2405	52	12684	0.326923	0.0128408	0.0561994
ko04978	Mineral absorption	Organismal Systems	Digestive system	19	2405	61	12684	0.311475	0.0152413	0.0658504
ko01521	EGFR tyrosine kinase inhibitor resistance	Human Diseases	Drug resistance: Antineoplastic	42	2405	161	12684	0.26087	0.0156716	0.0668521
ko00603	Glycosphingolipid biosynthesis - globo and isoglobo series	Metabolism	Glycan biosynthesis and metabolism	11	2405	30	12684	0.366667	0.0174723	0.0697269
ko02010	ABC transporters	Environmental Information Processing	Membrane transport	21	2405	70	12684	0.3	0.0172118	0.0697269
ko04012	ErbB signaling pathway	Environmental Information Processing	Signal transduction	42	2405	162	12684	0.259259	0.0173819	0.0697269
ko04217	Necroptosis	Cellular Processes	Cell growth and death	58	2405	235	12684	0.246809	0.0170119	0.0697269
ko04270	Vascular smooth muscle contraction	Organismal Systems	Circulatory system	65	2405	268	12684	0.242537	0.0176221	0.0697269
ko05120	Epithelial cell signaling in Helicobacter pylori infection	Human Diseases	Infectious diseases: Bacterial	34	2405	126	12684	0.269841	0.0169325	0.0697269
ko05130	Pathogenic Escherichia coli infection	Human Diseases	Infectious diseases: Bacterial	33	2405	122	12684	0.270492	0.0177938	0.0697269
ko04976	Bile secretion	Organismal Systems	Digestive system	37	2405	140	12684	0.264286	0.0182578	0.0707229
ko05140	Leishmaniasis	Human Diseases	Infectious diseases: Parasitic	32	2405	118	12684	0.271186	0.018696	0.0715973
ko05100	Bacterial invasion of epithelial cells	Human Diseases	Infectious diseases: Bacterial	47	2405	186	12684	0.252688	0.0196858	0.0745407
ko00051	Fructose and mannose metabolism	Metabolism	Carbohydrate metabolism	19	2405	63	12684	0.301587	0.0215199	0.0796945
ko05212	Pancreatic cancer	Human Diseases	Cancers: Specific types	38	2405	146	12684	0.260274	0.0214744	0.0796945
ko05205	Proteoglycans in cancer	Human Diseases	Cancers: Overview	99	2405	433	12684	0.228637	0.0221571	0.0811626
ko04973	Carbohydrate digestion and absorption	Organismal Systems	Digestive system	21	2405	72	12684	0.291667	0.0235581	0.0853666
ko04926	Relaxin signaling pathway	Organismal Systems	Endocrine system	70	2405	296	12684	0.236486	0.0245829	0.0881325
ko00531	Glycosaminoglycan degradation	Metabolism	Glycan biosynthesis and metabolism	12	2405	36	12684	0.333333	0.0290162	0.10117
ko00982	Drug metabolism - cytochrome P450	Metabolism	Xenobiotics biodegradation and metabolism	14	2405	44	12684	0.318182	0.028759	0.10117
ko04971	Gastric acid secretion	Organismal Systems	Digestive system	48	2405	195	12684	0.246154	0.0291201	0.10117
ko04925	Aldosterone synthesis and secretion	Organismal Systems	Endocrine system	58	2405	242	12684	0.239669	0.0297805	0.102409
ko05221	Acute myeloid leukemia	Human Diseases	Cancers: Specific types	31	2405	118	12684	0.262712	0.0311738	0.106117
ko04915	Estrogen signaling pathway	Organismal Systems	Endocrine system	65	2405	277	12684	0.234657	0.0341446	0.115067
ko05219	Bladder cancer	Human Diseases	Cancers: Specific types	20	2405	71	12684	0.28169	0.037991	0.126762
ko00340	Histidine metabolism	Metabolism	Amino acid metabolism	11	2405	34	12684	0.323529	0.0441567	0.14589
ko00250	Alanine, aspartate and glutamate metabolism	Metabolism	Amino acid metabolism	18	2405	64	12684	0.28125	0.0479976	0.157041
Enriched KEGG pathways of pseudomale-specfic DEGs under heat stress
Pathway ID	Pathway Name	Level 1	Level 2	Term Candidate Gene Num	Total Candidate Gene Num	Term Gene Num	Total Gene Num	Rich Ratio	P value	Q value
ko04514	Cell adhesion molecules (CAMs)	Environmental Information Processing	Signaling molecules and interaction	25	414	322	12684	0.0776398	5.55e-05	0.0164911
ko00532	Glycosaminoglycan biosynthesis - chondroitin sulfate / dermatan sulfate	Metabolism	Glycan biosynthesis and metabolism	7	414	46	12684	0.152174	0.000667765	0.0991632
ko00520	Amino sugar and nucleotide sugar metabolism	Metabolism	Carbohydrate metabolism	7	414	94	12684	0.0744681	0.0338974	0.999995
ko04360	Axon guidance	Organismal Systems	Development	21	414	434	12684	0.0483871	0.046871	0.999995
ko05410	Hypertrophic cardiomyopathy (HCM)	Human Diseases	Cardiovascular diseases	14	414	241	12684	0.0580913	0.0268343	0.999995
ko05414	Dilated cardiomyopathy (DCM)	Human Diseases	Cardiovascular diseases	14	414	256	12684	0.0546875	0.0414725	0.999995
Enriched KEGG pathways of male-specfic DEGs under heat stress
Pathway ID	Pathway Name	Level 1	Level 2	Term Candidate Gene Num	Total Candidate Gene Num	Term Gene Num	Total Gene Num	Rich Ratio	P value	Q value
ko05322	Systemic lupus erythematosus	Human Diseases	Immune diseases	18	531	141	12684	0.12766	2.38e-05	0.00721289
ko04080	Neuroactive ligand-receptor interaction	Environmental Information Processing	Signaling molecules and interaction	39	531	604	12684	0.0645695	0.00469419	0.237057
ko04218	Cellular senescence	Cellular Processes	Cell growth and death	25	531	339	12684	0.0737463	0.00438269	0.237057
ko04972	Pancreatic secretion	Organismal Systems	Digestive system	19	531	225	12684	0.0844444	0.00291175	0.237057
ko04974	Protein digestion and absorption	Organismal Systems	Digestive system	25	531	315	12684	0.0793651	0.00165474	0.237057
ko05033	Nicotine addiction	Human Diseases	Substance dependence	11	531	104	12684	0.105769	0.00412217	0.237057
ko05034	Alcoholism	Human Diseases	Substance dependence	22	531	293	12684	0.0750853	0.00591517	0.256042
ko04742	Taste transduction	Organismal Systems	Sensory system	11	531	113	12684	0.0973451	0.0076846	0.291054
ko00650	Butanoate metabolism	Metabolism	Carbohydrate metabolism	6	531	46	12684	0.130435	0.0118203	0.397949
ko04940	Type I diabetes mellitus	Human Diseases	Endocrine and metabolic diseases	8	531	86	12684	0.0930233	0.0273019	0.827246
ko00591	Linoleic acid metabolism	Metabolism	Lipid metabolism	4	531	29	12684	0.137931	0.0314554	0.866454
ko04978	Mineral absorption	Organismal Systems	Digestive system	6	531	61	12684	0.0983607	0.0416421	0.999639
